# Supplementary material for: Discrepancies in Subjective Perceptions of Hydrocephalus Management and Self-Reported Outcomes
Source: J Clin Med. 2024 Nov 27;13(23):7205. doi: 10.3390/jcm13237205 (PMC11642199; doi:10.3390/jcm13237205)
Supplement: Supplementary file 1 [file jcm-13-07205-s001.zip]

Archive with 1 entries (1 files):
- jcm-3292163-supplementary.pdf
